# Supplementary material for: High Channel Temperature Mapping Electronics in a Thin, Soft, Wireless Format for Non-Invasive Body Thermal Analysis
Source: Biosensors (Basel). 2021 Nov 2;11(11):435. doi: 10.3390/bios11110435 (PMC8615861; doi:10.3390/bios11110435)
Supplement: Supplementary file 1 [file biosensors-11-00435-s001.zip]

Archive with 1 entries (1 files):
- biosensors-1415498-supplementary.pdf
